# Supplementary material for: Foaming and Structural Studies on the Acidic Subunit of Amaranth 11S Globulin Modified with Antihypertensive Peptides as a Function of pH and Ionic Strength
Source: Molecules. 2022 May 31;27(11):3538. doi: 10.3390/molecules27113538 (PMC9182357; doi:10.3390/molecules27113538)
Supplement: Supplementary file 1 [file molecules-27-03538-s001.zip]

Archive with 1 entries (1 files):
- molecules-1686211-supplementary.pdf
